# Supplementary material for: AmAtg2B-Mediated Lipophagy Regulates Lipolysis of Pupae in Apis mellifera
Source: Int J Mol Sci. 2023 Jan 20;24(3):2096. doi: 10.3390/ijms24032096 (PMC9916532; doi:10.3390/ijms24032096)
Supplement: Supplementary file 1 [file ijms-24-02096-s001.zip]

Archive with 1 entries (1 files):
- ijms-2074699-supplementary.pdf
